# Supplementary material for: Proanthocyanidins Delay Fruit Coloring and Softening by Repressing Related Gene Expression during Strawberry (Fragaria × ananassa Duch.) Ripening
Source: Int J Mol Sci. 2023 Feb 5;24(4):3139. doi: 10.3390/ijms24043139 (PMC9962922; doi:10.3390/ijms24043139)
Supplement: Supplementary file 1 [file ijms-24-03139-s001.zip]

Archive with 1 entries (1 files):
- ijms-2149651-supplementary.xlsx
