# Supplementary material for: Proanthocyanidins Delay Fruit Coloring and Softening by Repressing Related Gene Expression during Strawberry (Fragaria × ananassa Duch.) Ripening
Source: Int J Mol Sci. 2023 Feb 5;24(4):3139. doi: 10.3390/ijms24043139 (PMC9962922; doi:10.3390/ijms24043139)
Supplement: Supplementary file 1 [file ijms-24-03139-s001.zip › ijms-2149651-supplementary.xlsx]

## Sheet: Sheet1
Table S1. All primers used in this study.
Genes	Primer	Sequences(5´→3´)
28S	Forward	ACCGTTGATTCGCACAATTGGTCATCG
	Reverse	TACTGCGGGTCGGCAATCGGACG
4CL	Forward	GTCTCCGACTTCTCCGAACG
	Reverse	AGCACCCATGAATGCGAAGA
4CH	Forward	GCGGCAAGAAGTTCAAGCTC
	Reverse	CAGGTGACGAGACCACGAC
GST	Forward	GTTTGCCTTTTGGAGCTAGGGG
	Reverse	ACCACGCTCTGCATACTTAGCC
ANR	Forward	TCCATATCCATTACACAT
	Reverse	CTCAGGAACACTACTATT
ANS	Forward	GCGACACCTTAGAGATTC
	Reverse	CACCTTCTCCTTGTTGAC
CHS	Forward	CGCATGTGTGACAAATCTAT
	Reverse	ATCAAGTGAAGGTGCCAT
DFR	Forward	TTCCACAAATCACAACAC
	Reverse	TTCCACCTTATGCTTCTT
LAR	Forward	GTAGCCTCGTTCACTCAT
	Reverse	TGCCTATATCAACATCATTCG
MYB10	Forward	CAATGATGTGAAGAACTATT
	Reverse	TCTGAATGATTATGCTCTAT
PAL	Forward	CAGAAGCAGTTGACATAC
	Reverse	CTTCAAGTTCTCCTCCAA
F3'H	Forward	ATGGTGGTGGAGATGATG
	Reverse	CAAGTCAAGCCACTCAAG
UFGT	Forward	AACCATCACTGTCATTGC
	Reverse	ACTCCAAGTTTCCGAAGA
PL	Forward	GAAATGGATTACGGCCTGCG
	Reverse	AATGCTCGAGCTCTGCAACT
PG1	Forward	CGTCAAAGCACCGGGAGATA
	Reverse	TCCATGACCTGGTCCACAAC
PG2	Forward	AGGCAAATCGACTCTGCTGT
	Reverse	CGGAACATAAAGGGGACGGT
PME38	Forward	CCGAAAGCGCTTCATCATCG
	Reverse	TCGAGAAACACGAGTTGGGG
PME39	Forward	CATGGCCAGAGTGTCCCAAT
	Reverse	TAGAGGGTGGAGCTGCATGA
RIF	Forward	CGACATGATGGGATCGTCGT
	Reverse	CTGTTGGCCATACCCGAGTT
MYB79	Forward	ATGTCGAAACTCACGGCGAA
	Reverse	GATGAGGTCTTCGTCCTCCG
XYL3	Forward	GCTAAAGCCGCCAAGAAACC
	Reverse	TCGTCGTTAAATTTACCTGGGTTG
EXP2	Forward	CGGGCACTCCTACTTCAACT
	Reverse	AAGACAGGGCTTGTCCGTTG
C3H	Forward	CTCGGGTCTACCCTACCTACAA
	Reverse	TGTGGATCTTTCCATGCTGCT
CCoAOMT	Forward	GAGAAAGCTGGTGTTGCCCA
	Reverse	CCAGGTCGATCAGCCTCTTG
F5H	Forward	TACAACAACCCGCGCCTATT
	Reverse	CGCCGTACTCTTTGGCTAGT
HCT	Forward	ATCCCCAGCAGAGCACAAAA
	Reverse	CATCGCCAAACATGACCTGC
CAD	Forward	agatggtagctggtagcgg
	Reverse	cctaaccttcagtgtgtttcca
CCR	Forward	ataactgctcttcactttccgg
	Reverse	gctccttccagctccctca
COMT	Forward	gagactcagatgactccgacc
	Reverse	ttggtcggaagctgagaggcta
